# Supplementary material for: The feasibility of endoscopy-CT image registration in the head and neck without prospective endoscope tracking
Source: PLoS One. 2017 May 18;12(5):e0177886. doi: 10.1371/journal.pone.0177886 (PMC5436843; doi:10.1371/journal.pone.0177886)
Supplement: S1 Dataset — This spreadsheet contains three sheets. “Patient frame coordinates” contains the measured and ground-truth virtual endoscope coordinates for the patient videos. “Marker position errors” contains the distances between measured and ground-truth marker positions in the marker phantom. “Bolus contour errors” contains the mean absolute distances between the measured and ground-truth bolus contours in the bolus phantom. (XLSX) [file pone.0177886.s001.xlsx]

## Sheet: Patient frame coordinates
	Ground truth coordinates							Measured coordinates
Patient 1
Video 1															Position differences
Frame	X	Y	Z	Alpha	Beta	Gamma		X	Y	Z	Alpha	Beta	Gamma		X	Y	Z	Distance	Success
1745								2.91603	-2.09661	-27.6918	4.31593	-0.519114	0.018792
1805								1.25405	-5.01295	-27.184	0.529709	-0.260997	0.0706579
1859								1.07661	-5.41075	-25.9149	0.506924	-0.343451	-0.0393272
1924	0.752116	-5.54868	-28.3726	0.062408	-0.162875	0.0826452		0.478347	-6.35207	-26.1279	0.0942801	-0.120756	-0.0619649		0.27377	0.80339	-2.2447	2.3998	FALSE
1983	0.76932	-5.98976	-26.1623	0.0332836	-0.008247	-0.0505032		0.249508	-6.37532	-25.966	0.0331797	0.0286477	-0.497906		0.519812	0.385561	-0.196227	0.676289	TRUE
2036	0.695888	-5.79212	-25.622	0.0939511	-0.102464	0.0741901		0.408213	-6.65866	-23.4259	0.235593	-0.101786	-0.0565622		0.287675	0.866535	-2.19607	2.37831	FALSE
2101	0.649906	-5.75875	-25.581	-0.190551	-0.166812	0.188229		0.565317	-6.63453	-25.3344	-0.652981	-0.0779675	0.146341		0.0845887	0.875779	-0.246655	0.913774	TRUE
2161								0.918848	-6.1715	-23.4024	0.379164	0.0805763	-0.710365
2215								-0.177288	-5.99031	-23.5731	0.154376	-0.497656	0.0479243
2275	0.979556	-5.84696	-26.2165	0.0542128	-0.117571	-0.0172688		0.224186	-6.7044	-23.443	0.163919	0.02771	-0.148632		0.755371	0.857445	-2.77352	2.9997	FALSE
2338	0.396902	-6.6546	-24.4788	-0.0572743	0.00113474	0.0736569		0.162152	-6.81038	-23.8004	0.0573361	0.129708	-0.0414255		0.23475	0.155775	-0.678437	0.734609	TRUE
2697	0.785185	-5.86592	-23.7294	-0.080692	-0.200569	0.0529698		0.509872	-5.84193	-24.3381	-0.0323458	-0.0909711	0.0539887		0.275313	-0.023987	0.608715	0.668511	TRUE
2764	0.877437	-6.15001	-24.1906	-0.0354732	-0.105154	0.0654901		0.409967	-6.48638	-25.5816	-0.0347437	0.0348865	0.0437538		0.46747	0.336365	1.39094	1.50545	TRUE
2824	0.866117	-6.27202	-23.1985	-0.0651165	-0.172416	0.0934059		0.491811	-7.13169	-23.0575	-0.23604	-0.1071	-0.0902798		0.374306	0.859674	-0.140998	0.948169	TRUE
2885	0.612479	-6.2005	-22.5393	-0.124968	-0.141099	0.0532108		0.630537	-6.09137	-22.132	-0.167624	-0.160868	0.150333		-0.0180578	-0.109127	-0.407337	0.422088	TRUE
2936	0.898986	-6.32302	-23.0039	-0.039396	-0.128293	0.0952608		0.48544	-6.87541	-23.2126	-0.0376162	-0.0829854	-0.296741		0.413546	0.55239	0.208744	0.720922	TRUE
3005	0.818608	-5.85292	-24.0046	0.089994	-0.125035	0.111112		0.242921	-6.72532	-23.1049	0.00402333	-0.0718328	-0.00966312		0.575687	0.872399	-0.899711	1.37912	TRUE
3062	0.785407	-5.81156	-24.1493	0.135742	-0.117538	0.0543959		0.443118	-6.98413	-23.1085	-0.153744	-0.0140357	0.128855		0.342289	1.17257	-1.04079	1.60479	TRUE
3245	0.757246	-5.65086	-25.3115	-0.115181	-0.179458	0.128469		0.702221	-5.73543	-25.2176	-0.191491	-0.11863	-0.103488		0.0550244	0.0845706	-0.0939241	0.137846	TRUE
3296								0.798826	-5.72007	-25.0262	0.0814772	-0.225042	0.332696
3475	0.809742	-6.28188	-26.0014	0.0336165	-0.134927	0.113326		0.0793867	-6.42902	-25.6684	0.0318738	0.0946009	-0.482679		0.730355	0.147133	-0.333085	0.816096	TRUE
3605								1.27353	-5.02106	-27.4518	0.55996	-0.260623	-0.0170192
3655								0.957675	-0.907825	-28.4057	1.56223	0.151457	0.123935
Video 2															Position differences
Frame	X	Y	Z	Alpha	Beta	Gamma		X	Y	Z	Alpha	Beta	Gamma		X	Y	Z	Distance	Success
925								1.14605	2.98337	-28.8734	1.70204	-0.137251	0.271075
995								1.2269	-2.55806	-29.1471	1.49206	-0.528341	0.131946
1055								3.06857	0.362159	-27.9705	2.53918	-0.0879038	0.72345
1165	0.562792	-4.7894	-29.0618	0.506554	-0.024794	-0.0217537		0.0505509	-5.95494	-27.21	0.235885	0.273827	-0.0390778		0.512241	1.16555	-1.85182	2.24725	TRUE
1235	-0.100774	-5.63703	-27.0011	-0.0695528	-0.127272	-0.0534497		-0.713559	-6.17134	-23.8735	0.759325	0.445339	0.196704		0.612785	0.534311	-3.12759	3.23153	FALSE
1289	0.0998881	-5.60549	-25.8018	-0.137656	0.0203587	-0.254651		1.2045	-6.36556	-22.9828	0.370837	-0.41742	0.241994		-1.10461	0.760069	-2.81893	3.12158	FALSE
1345	0.966636	-5.70253	-25.7567	0.172039	-0.0316583	0.136596		0.664919	-5.5232	-26.0179	0.455692	-0.163011	-0.295622		0.301717	-0.179328	0.261189	0.437506	TRUE
1411	0.85597	-5.60955	-25.3321	0.165076	-0.0854216	0.221809		1.40015	-6.37633	-22.7547	0.441908	-0.633548	0.143513		-0.544184	0.766773	-2.57738	2.74353	FALSE
1586	0.919019	-5.96124	-26.7921	0.107084	0.0405845	0.0499549		0.171929	-6.10404	-20.544	-0.0177581	0.131347	1.70645		0.74709	0.142796	-6.24813	6.29426	FALSE
1645	1.02409	-5.96798	-25.9728	0.0735799	-0.0150566	0.119258		1.23045	-5.4592	-26.2802	-0.180049	0.203916	1.50532		-0.206359	-0.508774	0.307416	0.629237	TRUE
1888	0.974079	-5.88669	-27.1699	0.163539	-0.0549741	0.142788		0.46538	-6.48867	-23.5929	0.349761	-0.136157	0.21119		0.508699	0.601977	-3.57705	3.66285	FALSE
1954	0.950485	-5.64512	-27.2814	0.200091	-0.0331012	0.173877		0.746915	-6.74501	-23.359	0.232972	-0.237816	0.112538		0.20357	1.09988	-3.92249	4.07886	FALSE
2005	1.05822	-5.97749	-26.53	0.123314	-0.119529	0.177297		0.171185	-6.45731	-25.8426	-0.121539	0.164953	-0.093057		0.887038	0.479817	-0.687412	1.22049	TRUE
2068	1.04432	-6.14055	-26.4194	0.0618498	-0.116761	0.296479		0.295297	-6.55623	-23.4456	0.315335	-0.0986754	0.155577		0.74902	0.415678	-2.97374	3.09466	FALSE
2132	1.06541	-5.92012	-26.8041	0.177783	-0.0998102	0.213938		0.154545	-6.4097	-25.6205	0.197524	-0.0100272	-0.321441		0.91087	0.489578	-1.18365	1.57175	TRUE
Patient 3																	Overall average	1.87552
																	Overall median	1.50545
Video 1																	Overall st dev	1.40506
1144								0.291713	0.888299	-37.3008	0.640457	-0.568044	0.491671				Success average	0.978465
1195								0.37241	1.3823	-37.1719	1.52372	0.0569285	-0.213071				Success median	0.816096
1380								-0.0696605	-5.18843	-30.2808	-0.0143037	-0.439797	-0.00536906				Success st dev	0.521668
1438								-0.238545	-4.9891	-29.1402	0.19894	0.146456	-0.152692
1501								-0.33339	-4.8564	-28.8726	0.227022	0.175442	0.0712552
1624								-0.105455	-5.22588	-29.3624	-0.222241	-0.161939	0.307525
1678								0.134736	-5.22281	-28.673	0.00139412	-0.361259	0.153882
1740								-0.761352	-5.11404	-28.9189	0.0944853	0.306644	0.0924453
1804								-0.955267	-5.13488	-28.8424	0.183987	0.522296	0.23152
1856								-0.328182	-5.39715	-29.123	-0.0947029	0.00375259	0.129041
1919								-0.301006	-5.39614	-29.1293	-0.0824726	-0.130668	0.105986
1981								0.0431541	-5.15782	-30.606	-0.108733	-0.0862857	0.226094
2041								-0.55881	-5.29867	-28.5948	0.0259288	0.313884	0.142135
2098								0.18778	-5.10025	-28.9356	-0.0363337	-0.456902	0.352749
2158								-0.14816	-5.53297	-28.1431	0.0786428	-0.240722	0.185083
2218								-0.147651	-5.20092	-29.0494	-0.00545872	-0.258583	0.436623
2278								0.0653905	-5.14119	-28.9137	-0.00707783	-0.242388	0.366703
2338								0.0632674	-5.29516	-28.7698	0.0225402	-0.245642	-0.033803
2462								0.151962	-4.91458	-28.9612	0.0921517	-0.201678	0.454221
2585								-0.692318	-5.23557	-28.9627	-0.0531468	0.291396	0.857509
2695								0.163134	-4.82015	-28.5957	-0.030464	-0.117705	0.0443168
2764								-0.0426691	-5.11266	-29.1238	-0.0588428	-0.136095	0.328599
2819								0.10788	-5.09595	-28.8866	-0.0405424	-0.220022	0.433422

## Sheet: Marker position errors
Sequence 1
	Location Search				Endoscope Tracking
Frame	3D error	Pixel error	Distance		3D error	Pixel error	Distance
26	0.561217	41.0468	5.71512		0.258093	6.83406	5.5729
	0.535168	13.1711	10.9418		0.18627	8.61784	11.2417
	0.370501	10.2577	4.91064		0.275978	8.54264	5.84694
	1.15192	31.8743	7.30636		0.0418796	3.41609	7.0634
	0.49791	31.8152	6.77682		0.348221	16.4511	6.72749
58	0.596823	42.2876	5.76219		0.245328	6.40897	5.61339
	0.481125	11.5367	10.9132		0.239277	5.62717	11.022
	0.378354	10.3033	4.91208		0.284222	8.11646	5.8679
	1.13245	31.0492	7.30526		0.0389327	2.82628	7.09956
	0.487836	30.879	6.79408		0.335031	15.2484	6.73732
91	0.525674	35.5213	5.2026		0.354467	16.1441	5.04957
	0.898477	55.3208	5.92873		0.364107	15.3481	5.40821
	0.495965	24.0584	9.96819		0.316831	6.93252	10.4296
	1.47869	67.1542	3.80965		0.41109	22.198	6.10723
125	0.318901	32.0928	3.73272		0.279242	26.8625	3.7338
	0.313412	9.55969	8.34636		0.315584	11.2194	8.30451
	0.595015	63.0552	3.76034		0.580539	60.6663	3.69606
150	0.643596	26.1105	8.60731		0.289863	15.0751	8.19308
	3.76433	52.4008	4.94187		0.506944	33.7705	8.44131
184	0.824536	10.1021	5.3121		0.850159	8.96425	5.18598
	0.318672	8.36525	5.75201		0.306573	8.235	5.71534
	0.241616	12.54	6.63151		0.195898	11.2598	6.65481
	0.537496	6.87295	11.2246		0.34207	2.95758	10.2898
	0.391187	15.0509	11.0233		0.398951	14.0676	10.9346
215	0.748604	14.7998	4.17433		0.73449	14.0357	4.18908
	0.329256	14.7904	4.46953		0.326806	14.4215	4.47297
	0.214464	14.9284	5.39664		0.211679	14.7786	5.39379
	0.426989	5.21611	8.95926		0.458233	6.96576	8.92729
	0.280538	7.24894	9.71307		0.251673	5.93297	9.72527
	0.376862	12.6483	4.42892		0.467629	13.3804	4.32337
238	0.273511	32.169	5.06097		0.221437	20.7769	5.00052
	0.67284	28.4462	6.20311		1.11413	34.6583	6.53397
271	0.273972	14.4155	3.55047		0.72832	30.679	3.40493
	0.34085	25.0336	3.46222		0.255709	29.094	4.02127
	0.30032	34.8476	4.75626		0.197201	22.6244	4.6031
	0.565456	7.54836	7.98071		2.50159	54.5627	6.11982
	0.283534	10.3028	9.02059		1.37538	51.24	7.94267
302	0.204391	12.5099	2.82467		0.236046	19.6971	2.81738
	0.258345	41.0314	2.61389		0.354901	43.353	3.09486
	0.683938	11.3689	6.88423		1.01708	16.1389	6.52735
	0.154281	2.23832	8.09744		0.102797	5.87384	8.15868
325	0.257378	19.7711	7.28841		0.337284	19.22	7.535
	1.21841	19.0988	5.68556		1.33778	21.2628	5.59646
	0.672063	12.788	8.26996		0.77085	16.5869	8.36468
	0.130593	7.82123	7.65733		0.215555	14.7444	7.66167
	0.221764	32.6797	1.95745		0.291643	43.5904	2.4478
355	0.557773	33.6099	6.95865		0.22855	18.9369	6.93832
	0.0367875	2.48661	7.68921		0.091022	5.2116	7.27238
	0.242243	15.227	7.44349		0.15785	7.76391	7.03058
	2.27847	24.5454	4.59155		0.969537	16.6678	5.49282
388	0.387498	34.9742	6.44293		0.165069	14.3371	6.24543
	0.396635	11.0876	7.22178		0.0982235	5.84134	6.68119
	0.153908	12.8676	6.67888		0.240309	12.4941	6.39661
	2.54537	29.0638	3.40463		0.89421	9.58731	4.887
424	0.246143	20.4922	6.69309		0.241619	19.1424	6.61092
	0.156651	9.14051	7.1311		0.16995	10.4625	7.07477
	0.284606	18.2647	6.9101		0.275839	15.9203	6.82609
	2.28932	15.3928	3.99895		1.92854	12.1518	4.2978
515	1.75281	96.1769	6.19154		3.98563	261.78	9.19734
	1.83588	69.1412	4.89304		2.51682	201.254	4.97132
	1.04921	84.8617	6.04648		3.8244	236.428	4.07633
574	0.194067	16.4647	6.16529		3.58968	394.699	6.75974
	0.131801	7.55335	6.73159		3.6991	316.742	3.79461
	0.16099	5.94447	6.51555		3.61687	291.938	3.99155
	0.673445	13.1298	5.11073		2.66324	275.282	4.8943
604	0.157328	13.0604	6.63823		3.94316	700.735	7.12496
	0.126476	9.42106	6.9653		3.42308	376.365	4.3465
	0.184399	11.387	6.70552		3.67383	300.669	4.00789
	0.89653	14.3701	5.1881		2.76098	342.933	4.37649
635	0.156055	12.8031	6.94446		4.15937	839.415	5.9524
	0.156432	7.99937	7.41899		4.05404	462.724	3.81458
	0.113562	5.38362	7.16418		4.01369	350.541	3.91745
	0.823581	12.8848	5.69729		3.1834	402.981	4.46812
	0.225656	39.6818	1.62153		0.385648	67.7522	2.29892
685	0.174354	15.2712	5.63324		0.657866	121.439	3.16567
	0.321495	28.1156	4.70053		2.87894	710.94	4.19456
	0.686199	30.81	4.12477		2.4119	30.8293	0.077167
	0.991953	41.244	4.34118		6.15235	1381.69	5.91896
749	0.324618	11.7414	6.81345		2.65763	682.307	3.60018
	0.219898	10.3713	7.42925		1.06976	190.417	3.16131
775	0.24242	15.8886	3.4967		4.75261	2561.82	0.00830582
	0.222424	8.17865	8.81502		2.77483	972.742	3.27654
	0.230094	16.5965	4.0946		9.17031	552.262	5.07912
Sequence 2
	Location Search				Endoscope Tracking
	3D error	Pixel error	Distance		3D error	Pixel error	Distance
2044	0.258918	16.0038	5.34686		0.206802	14.4823	5.55488
	0.322794	23.3594	4.73552		0.280991	13.4977	4.69309
	0.472544	22.501	10.1024		0.292145	14.1348	9.75747
	2.3534	18.55	3.16287		0.362592	21.5136	5.26698
	0.180033	8.11871	4.85937		0.221838	12.4423	4.59064
2074	0.742926	52.2587	3.79255		0.790356	54.6553	3.76351
	0.314463	8.98483	8.0862		0.327722	9.93873	8.07158
	0.943073	97.1732	3.20591		1.03837	99.821	3.07955
2095	0.371577	43.0452	3.09157		0.249752	21.2169	3.16821
	0.249949	9.63508	8.06065		0.445995	26.4618	7.88486
	0.384629	12.9215	8.47356		0.924425	13.1003	9.48694
2135	5.45066	133.342	11.6031		0.399922	22.7451	6.86472
	3.63375	115.16	3.81206		0.175375	7.42711	7.52426
2155	4.36365	447.104	1.73696		0.808098	61.2446	7.39129
	5.51301	700.517	2.3967		2.74613	69.1637	10.3104
2185	0.408752	35.1331	4.46967		0.557738	34.7922	4.07088
	0.31444	9.04831	8.54707		0.256719	12.8579	8.54749
	0.349536	34.8865	3.23603		0.234144	18.9525	3.30477
2223	0.0653716	7.97935	4.64781		0.0865377	9.7078	4.78595
	0.30695	19.6782	3.49325		0.28153	13.9708	3.5975
	0.272581	8.94971	8.59684		0.338826	13.6155	8.61294
2253	0.285941	12.2956	6.13531		0.28379	9.35046	6.22818
2278	0.147987	11.8543	5.81044		0.27752	9.51751	5.75003
2308	0.198192	20.6952	3.94601		0.171059	2.01939	3.73766
	0.156835	17.71	4.27711		0.131943	12.7315	4.39139
	0.684239	37.2375	7.9906		0.117362	8.07593	8.76073
	1.21051	41.4355	6.93872		0.496753	13.214	7.78357
2373	0.0565605	8.71144	3.20162		0.0712929	12.0003	3.2821
	0.195558	7.69847	7.12435		0.221001	5.52758	7.26129
	0.365527	5.95734	6.34994		0.399793	5.18863	6.4791
2396	0.0649889	11.6685	3.22201		0.0615316	11.5799	3.14493
	0.281551	12.2135	7.14323		0.199745	6.85623	7.1594
	0.399122	5.58771	6.34457		0.418152	6.13999	6.32805
2432	0.475437	9.34177	5.47278		0.462971	8.67274	5.47424
	0.225443	8.8808	6.40454		0.210861	7.75725	6.38669
	0.10608	8.31927	6.57154		0.11392	9.35805	6.55478
2458	0.533655	14.2081	5.47638		0.508007	12.6121	5.51059
	0.113366	6.96108	6.55657		0.13209	7.5336	6.54851
	0.0678767	6.44588	6.63086		0.0846927	7.45085	6.62582
2486	0.443813	72.4575	3.67268		0.450322	73.2237	3.68153
	0.869838	36.8657	3.82563		0.860608	37.1291	3.75978
	0.847944	54.0516	7.72287		0.766828	45.7307	7.58493
	2.83826	63.3423	10.1263		3.0432	55.1302	10.3402
Average	0.681731	33.1591	6.04005		1.05764	118.708	5.89784
Median	0.357532	15.1389	6.1503		0.354684	15.6342	5.79849
St dev	0.951062	74.0389	2.12949		1.47669	304.318	2.19151

## Sheet: Bolus contour errors
Sequence 1
	Location Search				Endoscope Tracking
Frame	MAD (cm)	Dice	Distance		MAD (cm)	Dice	Distance
629	0.235933	0.842172	4.77784		5.11343	0	9.07224
692	0.239385	0.875431	3.88127		4.1166	0	8.47154
749	0.135156	0.898337	3.31421		1.51965	0.0509029	7.09494
808	0.283314	0.654062	2.74823		1.04512	0.195093	6.14763
875	0.274515	0.789712	2.52846		1.26217	0.144029	5.7714
928	0.315543	0.784561	4.20498		0.500405	0.500029	5.67055
992	0.233559	0.817638	2.91365		0.765276	0.344931	5.26731
1108	0.524396	0.439016	3.02816		1.24813	0.0516899	5.67396
1295	0.574644	0.354728	3.40961		1.15295	0.0199429	4.83542
1346	0.341075	0.799894	2.78211		2.01623	0	4.17228
1415	0.285179	0.765173	3.09483		2.14596	0	4.2281
1465	0.552432	0.607899	4.16844		2.02143	0	4.17439
1534	0.133406	0.85492	4.98923		2.12302	0	4.00871
1585	0.158123	0.880401	3.81196		1.35155	0	4.1961
1645	0.206228	0.849227	2.88484		1.17355	0.084181	4.77132
1712	0.164489	0.854204	4.41774		2.7547	0	4.72558
1774	0.327984	0.641322	4.83192		2.53406	0	4.72509
Sequence 2
	Location Search				Endoscope Tracking
	MAD (cm)	Dice	Distance		MAD (cm)	Dice	Distance
2395	0.176617	0.879201	4.84995		0.867645	0.413893	5.67204
2455	0.578354	0.430455	5.22203		0.554561	0.464067	5.46608
2521	0.172142	0.879331	4.00408		0.58481	0.469966	5.29689
2575	0.177627	0.881765	3.49284		0.494079	0.43606	5.31219
2885	0.602325	0.320001	4.10466		0.633171	0.287244	4.09834
2945	0.176363	0.757117	2.77263		0.468247	0.459683	3.95832
3064	0.322193	0.612363	3.95491		0.394389	0.765053	3.80865
3118	0.213599	0.838646	2.90245		0.215607	0.752617	3.26097
3420	0.635434	0.607475	2.28654		0.587405	0.333915	4.0249
3481	0.172238	0.872153	2.91781		0.746155	0.281139	3.99458
3535	0.192521	0.742189	3.81622		0.583535	0.524007	4.58367
3597	0.158056	0.849434	3.54429		0.670732	0.456227	4.57058
3662	0.162885	0.808673	4.30722		0.533274	0.390982	5.72725
3715	0.267565	0.809406	4.46286		0.413113	0.571465	5.72758
3784	0.206443	0.703911	3.8067		2.20276	0	4.86446
3898	0.395554	0.754704	4.24778		0.55791	0.536516	5.29497
3955	0.49998	0.676392	4.12431		0.430837	0.615785	5.31026
4085	0.226773	0.616423	2.75074		1.3741	0.0282532	5.15716
4145	0.243762	0.784283	2.28011		1.26034	0.0632822	5.11346
4195	0.204016	0.665592	3.16569		0.8197	0.269014	5.05782
Average	0.291076	0.735087	3.64328		1.27667	0.257026	5.1164
Median	0.235933	0.784561	3.8067		0.867645	0.269014	5.05782
St dev	0.146997	0.150804	0.792992		1.04101	0.240293	1.16303
